# Supplementary material for: Preparation and Photophysical Study of Rhodamine–Perylenebisimide Electron Donor–Acceptor Dyad/Triads Containing Flexible Linkers
Source: Molecules. 2026 May 28;31(11):1859. doi: 10.3390/molecules31111859 (PMC13258424; doi:10.3390/molecules31111859)
Supplement: Supplementary file 1 [file molecules-31-01859-s001.zip]

Archive with 1 entries (1 files):
- molecules-4266317-supplementary.pdf
